# Supplementary material for: A peroxidase-derived ligand that induces Fusarium graminearum Ste2 receptor-dependent chemotropism
Source: Front Cell Infect Microbiol. 2024 Jan 4;13:1287418. doi: 10.3389/fcimb.2023.1287418 (PMC10794396; doi:10.3389/fcimb.2023.1287418)
Supplement: Supplementary file 1 [file Table_1.xlsx]

## Sheet: Table S1 UP
	Supplemental Table 1: Genes upregulated upon deletion of Ste2 in F. graminearum.
Transcript ID	Description	Norm WT UI 1	Norm WT UI 2	Norm WT UI 3	Norm Fgste2 1	Norm Fgste2 2	Norm Fgste2 3	Mean WT UI	Mean Fgste2	Fold Change	log2 Fold Change	p-value	p-adj
FGRAMPH1_01T19097	hypothetical protein	2	16	15	17	3301	2636	11	1985	179.135	7.485	0.000147	0.012263
FGRAMPH1_01T21179	integral membrane	1	1	1	15	69	34	1	39	33.693	5.074	4.7e-05	0.004619
FGRAMPH1_01T11377	transcription factor	407	505	504	608	8519	7615	472	5581	11.823	3.564	0.000268	0.019187
FGRAMPH1_01T12911	Altered inheritance rate of mitochondria 38 like	124	156	146	232	3306	1421	142	1653	11.637	3.541	0.000547	0.034876
FGRAMPH1_01T21177	MFS transporter	42	25	16	103	583	184	28	290	10.506	3.393	0.000792	0.046766
FGRAMPH1_01T16201	alkaline ceramidase	9	25	19	45	246	34	18	108	6.117	2.613	0.000305	0.0214
FGRAMPH1_01T18773	sterigmatocystin 8-O-methyltransferase	25	18	9	60	151	94	17	102	5.89	2.558	4.55e-06	0.000647
FGRAMPH1_01T10003	vivid pas vvd	36	32	26	83	256	208	31	182	5.845	2.547	5.06e-11	3.12e-08
FGRAMPH1_01T21243	hypothetical protein	60	48	40	140	282	131	49	184	3.742	1.904	8.76e-05	0.008169
FGRAMPH1_01T25787	probable isoamyl alcohol oxidase	98	76	59	170	238	280	78	229	2.956	1.564	0.000251	0.018701
FGRAMPH1_01T09403	integral membrane	46	47	54	133	141	155	49	143	2.922	1.547	0.000743	0.044362
FGRAMPH1_01T10993	cryptochrome DASH	284	250	234	543	788	741	256	691	2.699	1.433	2.44e-13	2.46e-10
FGRAMPH1_01T12013	mate efflux family subfamily	75	31	42	144	135	113	49	131	2.656	1.409	0.000392	0.025876
FGRAMPH1_01T04415	choline transport	74	42	49	115	168	135	55	139	2.549	1.35	7.83e-08	1.77e-05
FGRAMPH1_01T11441	sterigmatocystin 8-o-methyltransferase	57	68	53	119	204	108	59	144	2.436	1.284	0.00026	0.019126
FGRAMPH1_01T13355	hypothetical protein	46	45	49	136	80	108	47	108	2.328	1.219	0.000179	0.014278
FGRAMPH1_01T05009	hemoglobin and hemoglobin-haptoglobin-binding	1089	1145	1411	2441	3707	2262	1215	2803	2.307	1.206	0.000341	0.023676
FGRAMPH1_01T24951	uric acid-xanthine permease	1250	1191	1146	1309	3752	2894	1196	2652	2.218	1.149	0.000381	0.025598
FGRAMPH1_01T19229	phosphoglycerate mutase family	712	613	617	721	1874	1565	647	1387	2.143	1.1	0.000229	0.017264
FGRAMPH1_01T09401	gaba transport	379	303	338	619	793	725	340	712	2.096	1.068	0.000153	0.012557
FGRAMPH1_01T25729	cytosine deaminase and related metal-dependent hydrolase	212	238	207	267	404	692	219	454	2.076	1.054	0.000264	0.019187
FGRAMPH1_01T08399	Small, secreted cysteine-rich protein, putative	36	28	31	54	86	52	32	64	2.057	1.04	0.000496	0.032022

## Sheet: Table S2 DOWN
	Supplemental Table 2: Genes downregulated upon deletion of Ste2 in F. graminearum.
Transcript ID	Description	Norm WT UI 1	Norm WT UI 2	Norm WT UI 3	Norm Fgste2 1	Norm Fgste2 2	Norm Fgste2 3	Mean WT UI	Mean Fgste2	Fold Change	log2 Fold Change	p-value	p-adj
FGRAMPH1_01T12639	hypothetical protein	140	364	341	0	0	0	282	0	0.001	-10.757	1.78e-10	9.07e-08
FGRAMPH1_01T06435	ribonuclease Trv	149	327	306	0	0	0	261	0	0.001	-10.645	7.14e-17	1.98e-13
FGRAMPH1_01T15589	hypothetical protein	392	995	941	2	0	0	776	1	0.001	-10.342	1.46e-12	1.15e-09
FGRAMPH1_01T08485	hypothetical protein	50	156	190	0	0	0	132	0	0.001	-9.665	1.62e-09	5.35e-07
FGRAMPH1_01T04255	hypothetical protein	81	134	142	0	0	0	119	0	0.001	-9.518	2.43e-13	2.46e-10
FGRAMPH1_01T04043	hypothetical protein	55	157	141	0	0	0	118	0	0.001	-9.501	7.99e-12	5.91e-09
FGRAMPH1_01T09013	unnamed protein product	55	134	133	0	0	0	107	0	0.002	-9.369	1.27e-06	0.0002133
FGRAMPH1_01T04075	hypothetical protein	423	677	643	1	1	1	581	1	0.002	-9.36	2.98e-14	5.52e-11
FGRAMPH1_01T13957	neurofilament medium polypeptide	73	115	125	0	0	0	104	0	0.002	-9.323	3.49e-13	3.23e-10
FGRAMPH1_01T08701	hypothetical protein	85	80	80	0	0	0	82	0	0.002	-8.973	1.04e-09	4.01e-07
FGRAMPH1_01T08677	agglutinin 2	31	88	71	0	0	0	63	0	0.003	-8.606	5.61e-06	0.0007682
FGRAMPH1_01T11517	cell wall cysteine-rich	20	59	78	0	0	0	52	0	0.003	-8.321	5.32e-06	0.0007378
FGRAMPH1_01T13015	unnamed protein product	82	227	251	0	1	1	187	1	0.003	-8.318	1.37e-09	4.91e-07
FGRAMPH1_01T00679	galactose oxidase precursor	135	173	186	2	0	0	165	1	0.004	-8.102	6.23e-07	0.0001115
FGRAMPH1_01T10027	alkaline protease	113	196	172	0	0	2	160	1	0.004	-8.063	1.87e-10	9.07e-08
FGRAMPH1_01T22241	unnamed protein product	265	452	444	0	1	4	387	2	0.004	-8.028	3.61e-25	2e-21
FGRAMPH1_01T05733	unnamed protein product	11	56	49	0	0	0	39	0	0.004	-7.891	1.27e-05	0.0015452
FGRAMPH1_01T12623	hypothetical protein	17	45	53	0	0	0	38	0	0.004	-7.881	1.2e-06	0.0002046
FGRAMPH1_01T12811	hypothetical protein	141	125	139	0	1	1	135	1	0.004	-7.852	7.03e-08	1.63e-05
FGRAMPH1_01T18691	hypothetical protein	21	75	68	0	0	1	55	0	0.006	-7.424	3.9e-07	7.87e-05
FGRAMPH1_01T11931	dTDP-glucose 4,6-dehydratase	55	122	122	0	1	1	100	1	0.006	-7.411	1.13e-08	3.21e-06
FGRAMPH1_01T11715	cell wall glyco	12	28	27	0	0	0	22	0	0.007	-7.101	3.53e-07	7.25e-05
FGRAMPH1_01T11519	ankyrin repeat	11	22	29	0	0	0	21	0	0.008	-6.995	3.05e-05	0.0033152
FGRAMPH1_01T20961	cytochrome p450 family	9	26	27	0	0	0	21	0	0.008	-6.992	2.99e-05	0.0032865
FGRAMPH1_01T25175	related to integral membrane	31	84	77	0	2	0	64	1	0.009	-6.79	1.82e-08	4.62e-06
FGRAMPH1_01T11929	hypothetical protein	9	25	19	0	0	0	18	0	0.009	-6.767	5.17e-07	9.72e-05
FGRAMPH1_01T20841	glucose n-acetyltransferase 1	20	18	15	0	0	0	18	0	0.009	-6.753	4.12e-07	8.17e-05
FGRAMPH1_01T21921	hypothetical protein	7	25	16	0	0	0	16	0	0.01	-6.634	6.67e-06	0.0008818
FGRAMPH1_01T11521	hypothetical protein	14	16	18	0	0	0	16	0	0.01	-6.609	8.04e-05	0.0075577
FGRAMPH1_01T25867	hypothetical protein	10	18	19	0	0	0	16	0	0.01	-6.608	1.16e-07	2.53e-05
FGRAMPH1_01T08703	Cytokinin dehydrogenase 3	26	32	24	1	0	0	27	0	0.012	-6.424	1.72e-05	0.0019936
FGRAMPH1_01T24917	nonribosomal peptide synthetase	18	26	32	0	1	0	25	0	0.012	-6.331	1.1e-06	0.0001915
FGRAMPH1_01T12387	unnamed protein product	20	59	61	1	0	1	47	1	0.013	-6.273	5.75e-06	0.0007777
FGRAMPH1_01T13831	spore coat sp96 precursor	9	16	12	0	0	0	12	0	0.013	-6.252	7.32e-07	0.000129
FGRAMPH1_01T13321	integral membrane	15	24	27	0	0	1	22	0	0.014	-6.119	2.31e-06	0.0003516
FGRAMPH1_01T12717	hypothetical protein	85	161	176	1	2	3	141	2	0.015	-6.098	2.53e-08	6.1e-06
FGRAMPH1_01T12221	hypothetical protein	11	2	14	0	0	0	9	0	0.018	-5.784	0.0005536	0.0351088
FGRAMPH1_01T15613	unnamed protein product	71	212	210	6	3	1	164	3	0.02	-5.676	4.88e-14	7.74e-11
FGRAMPH1_01T22379	hypothetical protein	427	648	667	13	10	13	581	12	0.02	-5.619	8.1e-40	8.99e-36
FGRAMPH1_01T02901	unnamed protein product	7	3	12	0	0	0	7	0	0.021	-5.574	0.0008367	0.0488692
FGRAMPH1_01T05643	agglutinin 2	23	72	67	2	1	1	54	1	0.022	-5.517	7.01e-08	1.63e-05
FGRAMPH1_01T19815	hypothetical protein	47	100	119	1	3	2	89	2	0.023	-5.438	2.94e-15	6.52e-12
FGRAMPH1_01T08099	hypothetical protein	44	106	130	1	5	1	93	2	0.024	-5.358	2.25e-10	1.04e-07
FGRAMPH1_01T02219	Regulatory abaA	113	192	193	6	5	2	166	4	0.026	-5.247	2.61e-23	9.66e-20
FGRAMPH1_01T20959	non-ribosomal peptide synthetase	27	92	102	2	4	0	74	2	0.026	-5.238	0.0005975	0.03684
FGRAMPH1_01T07441	Regulatory wetA	31	71	52	2	2	1	51	2	0.029	-5.13	1.88e-10	9.07e-08
FGRAMPH1_01T02775	endochitinase 1	159	448	468	13	5	14	358	11	0.03	-5.04	8.65e-11	4.8e-08
FGRAMPH1_01T15317	hypothetical protein	10	32	45	3	0	0	29	1	0.03	-5.037	2.44e-07	5.12e-05
FGRAMPH1_01T05871	hypothetical protein	11	10	8	1	0	0	10	0	0.033	-4.943	0.0002035	0.0156863
FGRAMPH1_01T22459	hypothetical protein	22	31	52	1	1	2	35	1	0.034	-4.879	4.2e-05	0.0042365
FGRAMPH1_01T21437	hypothetical protein	85	254	267	7	5	9	202	7	0.034	-4.873	1.35e-07	2.88e-05
FGRAMPH1_01T25869	hypothetical protein	5	9	10	0	1	0	8	0	0.039	-4.68	0.0003829	0.0255976
FGRAMPH1_01T13949	ATPase	22	78	73	2	4	1	58	2	0.039	-4.673	0.0001945	0.0152012
FGRAMPH1_01T18323	Small secreted cysteine-rich protein, putative	2	8	14	1	0	0	8	0	0.039	-4.671	0.000492	0.0319316
FGRAMPH1_01T05235	Cell wall manno CIS3	22	37	26	1	2	0	28	1	0.041	-4.599	5.84e-09	1.71e-06
FGRAMPH1_01T27007	hypothetical protein	14	22	26	0	2	0	21	1	0.042	-4.588	7.34e-05	0.0070855
FGRAMPH1_01T17165	hypothetical protein	23	26	32	1	0	3	27	1	0.045	-4.49	1.25e-05	0.0015452
FGRAMPH1_01T25539	Delta-endotoxin partial	58	98	97	4	5	3	84	4	0.045	-4.474	1.13e-11	7.83e-09
FGRAMPH1_01T24315	fungistatic metabolite	325	467	469	24	21	13	420	19	0.046	-4.45	9.52e-14	1.32e-10
FGRAMPH1_01T13237	hypothetical protein	396	573	603	17	34	28	524	26	0.05	-4.33	4.7e-07	9.15e-05
FGRAMPH1_01T16897	hypothetical protein	11	30	36	2	0	3	26	2	0.059	-4.083	7.88e-05	0.0074716
FGRAMPH1_01T07097	hypothetical protein	27	85	73	4	3	5	62	4	0.062	-4.005	5.56e-07	0.0001029
FGRAMPH1_01T25903	O-acetyltransferase CAS1	48	63	58	2	4	7	56	4	0.073	-3.768	6.81e-11	3.98e-08
FGRAMPH1_01T00619	Alcohol dehydrogenase zinc-type	7	13	11	2	1	0	10	1	0.084	-3.57	0.0006258	0.0383679
FGRAMPH1_01T21895	mannose-specific lectin	486	1215	1225	101	56	91	975	83	0.084	-3.565	1.59e-06	0.0002482
FGRAMPH1_01T25309	unnamed protein product	21	54	42	3	2	6	39	4	0.085	-3.554	3.95e-05	0.00406
FGRAMPH1_01T18495	L-pipecolate oxidase	7	37	37	3	1	4	27	3	0.089	-3.495	0.0001034	0.0094918
FGRAMPH1_01T13239	hypothetical protein	728	1125	1113	61	129	85	989	92	0.093	-3.429	1.56e-08	4.13e-06
FGRAMPH1_01T28019	flavin-containing amine oxidasedehydrogenase	7	15	15	0	1	3	12	1	0.096	-3.386	0.0001705	0.0137118
FGRAMPH1_01T15569	hypothetical protein	57	83	82	4	5	13	74	7	0.096	-3.377	1.79e-13	2.2e-10
FGRAMPH1_01T04807	carbon-nitrogen hydrolase	150	171	197	13	18	23	173	18	0.104	-3.263	3.78e-06	0.0005523
FGRAMPH1_01T10191	glycosyltransferase family 2	82	91	96	12	9	9	90	10	0.112	-3.165	1.3e-06	0.0002153
FGRAMPH1_01T21439	endo alpha- polygalactosaminidase precursor	80	180	199	17	23	13	153	18	0.115	-3.116	1.48e-09	5.14e-07
FGRAMPH1_01T18707	fungistatic metabolite	87	227	210	18	22	20	175	20	0.115	-3.115	6.89e-10	2.83e-07
FGRAMPH1_01T12707	hypothetical protein	166	271	259	18	38	24	232	27	0.117	-3.101	4.11e-10	1.82e-07
FGRAMPH1_01T11499	Tip elongation aberrant 3	4	21	28	2	2	3	18	2	0.117	-3.093	3.66e-05	0.0038322
FGRAMPH1_01T18759	unnamed protein product	20	33	29	1	4	5	27	3	0.117	-3.092	1.52e-05	0.0017999
FGRAMPH1_01T22333	coenzyme a synthetase	17	41	35	2	5	5	31	4	0.122	-3.04	2.27e-05	0.002566
FGRAMPH1_01T01643	hypothetical protein	106	209	173	27	15	22	163	21	0.131	-2.938	0.000158	0.0128278
FGRAMPH1_01T22895	hypothetical protein	161	417	444	51	23	63	341	46	0.134	-2.904	1.47e-05	0.0017559
FGRAMPH1_01T28241	hypothetical protein	2	17	19	3	2	1	13	2	0.135	-2.886	0.0006913	0.0419262
FGRAMPH1_01T10193	glucan -beta-glucosidase	27	61	58	7	10	2	49	6	0.137	-2.872	4.5e-09	1.35e-06
FGRAMPH1_01T11971	phytoene dehydrogenase	33	60	63	6	9	7	52	7	0.139	-2.845	4.07e-05	0.0041402
FGRAMPH1_01T07913	3-demethylubiquinone-9 3-methyltransferase	18	25	25	4	4	2	23	3	0.14	-2.834	4.6e-05	0.0045586
FGRAMPH1_01T25635	hypothetical protein	95	189	215	27	17	27	166	24	0.142	-2.817	0.0001396	0.012013
FGRAMPH1_01T11895	heavy metal tolerance	130	153	140	6	45	10	141	20	0.146	-2.774	7.8e-05	0.0074616
FGRAMPH1_01T16547	hypothetical protein	3052	2418	2308	427	301	480	2593	403	0.155	-2.687	1.64e-09	5.35e-07
FGRAMPH1_01T20075	hypothetical protein	42	62	80	8	7	14	61	10	0.16	-2.646	4.47e-09	1.35e-06
FGRAMPH1_01T12689	surface sp1	6	10	18	2	3	1	11	2	0.176	-2.506	0.0003174	0.0221526
FGRAMPH1_01T16549	monoamine oxidase N	7129	7346	6949	1227	1131	1466	7141	1275	0.178	-2.486	6.7e-13	5.72e-10
FGRAMPH1_01T01099	hypothetical protein	11	15	14	2	2	4	13	3	0.179	-2.484	0.0001423	0.0120511
FGRAMPH1_01T27925	oxidoreductase dlte	26	67	67	13	8	10	53	10	0.189	-2.406	1.11e-09	4.09e-07
FGRAMPH1_01T08097	hypothetical protein	7	37	31	6	4	4	25	5	0.189	-2.405	3.88e-05	0.0040221
FGRAMPH1_01T25285	spbc2 prophage-derived aminoglycoside n(3)-acetyltransferase yokd	28	26	45	6	9	3	33	6	0.192	-2.381	1.83e-08	4.62e-06
FGRAMPH1_01T13163	integral membrane	92	169	181	32	30	24	147	29	0.195	-2.36	9.31e-08	2.07e-05
FGRAMPH1_01T04145	nad dependent epimerase dehydratase family	73	91	82	17	19	13	82	16	0.199	-2.328	1.87e-05	0.0021412
FGRAMPH1_01T09531	inter-alpha-trypsin inhibitor heavy chain h3	143	182	154	27	44	30	160	34	0.21	-2.249	3.34e-09	1.06e-06
FGRAMPH1_01T26041	cell wall glucanase	33	57	61	10	15	7	50	11	0.211	-2.248	0.0002782	0.0197929
FGRAMPH1_01T21501	zeaxanthin chloroplastic	16	30	19	4	7	3	22	5	0.213	-2.229	0.0001385	0.0120083
FGRAMPH1_01T07791	hypothetical protein	139	329	315	61	59	48	261	56	0.214	-2.225	1.05e-09	4.01e-07
FGRAMPH1_01T18033	hypothetical protein	716	864	837	165	182	188	806	178	0.221	-2.177	1.3e-08	3.59e-06
FGRAMPH1_01T25435	heterokaryon incompatibility	41	70	67	12	11	17	59	13	0.226	-2.148	5.86e-06	0.0007839
FGRAMPH1_01T04071	tat pathway signal sequence	66	81	87	22	18	13	78	18	0.228	-2.132	1.28e-05	0.0015452
FGRAMPH1_01T22043	hypothetical protein	44	39	29	8	7	11	37	9	0.229	-2.126	0.0002672	0.0191869
FGRAMPH1_01T28245	hypothetical protein	31	39	47	8	10	9	39	9	0.232	-2.109	2.22e-06	0.0003415
FGRAMPH1_01T25353	unnamed protein product	53	49	33	13	15	4	45	11	0.237	-2.079	0.0001506	0.0124747
FGRAMPH1_01T06371	pheromone alpha factor receptor	42	34	45	7	12	10	40	10	0.245	-2.028	4.91e-07	9.39e-05
FGRAMPH1_01T22037	laccase 2	47	102	102	18	20	24	84	21	0.246	-2.021	4.71e-06	0.0006614
FGRAMPH1_01T11629	hypothetical protein	31	65	69	9	12	20	55	14	0.248	-2.012	0.0002452	0.0183836
FGRAMPH1_01T16427	unnamed protein product	85	155	137	26	42	30	126	33	0.261	-1.938	4.29e-10	1.83e-07
FGRAMPH1_01T12119	O-acetyltransferase CAS1	11	25	26	4	9	4	21	6	0.264	-1.923	0.0003635	0.0250572
FGRAMPH1_01T04887	hypothetical protein	15	22	14	5	3	6	17	5	0.265	-1.916	0.0002539	0.0187819
FGRAMPH1_01T01215	AGC AKT kinase	16	28	28	5	9	5	24	6	0.266	-1.91	0.000117	0.0105559
FGRAMPH1_01T09399	hypothetical protein	52	78	89	12	32	15	73	20	0.274	-1.869	2.67e-05	0.0029611
FGRAMPH1_01T03843	transcription factor	49	78	80	22	13	23	69	19	0.279	-1.844	1.43e-08	3.86e-06
FGRAMPH1_01T27359	ABC1 transport	41	40	43	13	10	13	41	12	0.286	-1.805	4.54e-06	0.0006473
FGRAMPH1_01T23459	unnamed protein product	54	91	87	30	12	25	77	22	0.288	-1.794	0.0008467	0.0489399
FGRAMPH1_01T13771	related to multidrug resistant	9	30	18	4	4	10	19	6	0.297	-1.751	0.0004562	0.0299554
FGRAMPH1_01T25739	hypothetical protein	58	123	156	30	29	44	112	34	0.307	-1.703	0.0006979	0.0420949
FGRAMPH1_01T20373	actin patch 1	20	41	47	11	13	10	36	11	0.314	-1.672	0.0005848	0.0364625
FGRAMPH1_01T07289	unnamed protein product	236	366	366	109	94	104	323	102	0.316	-1.661	1.28e-05	0.0015452
FGRAMPH1_01T25785	NIT3 Nitrilase	272	386	378	110	101	118	345	110	0.316	-1.66	3.33e-05	0.0035483
FGRAMPH1_01T09627	neurofilament medium polypeptide	313	417	409	137	142	125	380	135	0.356	-1.492	0.0004865	0.0317602
FGRAMPH1_01T15599	unnamed protein product	58	92	82	32	30	21	77	28	0.359	-1.48	0.0001314	0.0115697
FGRAMPH1_01T25189	integral membrane	78	176	150	58	30	58	135	49	0.359	-1.477	0.0001839	0.0145781
FGRAMPH1_01T12069	hypothetical protein	135	147	168	47	61	58	150	55	0.368	-1.442	3.04e-06	0.0004499
FGRAMPH1_01T12487	primary-amine oxidase	5129	4594	4697	1871	1420	2153	4807	1815	0.377	-1.406	2.7e-06	0.0004042
FGRAMPH1_01T12007	hypothetical protein	225	480	461	144	210	139	389	164	0.423	-1.242	7.14e-06	0.0009328
FGRAMPH1_01T05861	hypothetical protein	85	85	94	34	48	34	88	39	0.443	-1.175	0.0001035	0.0094918
FGRAMPH1_01T12423	unnamed protein product	50	47	66	26	27	20	54	24	0.452	-1.147	0.0001375	0.0120083
FGRAMPH1_01T07403	caffeoyl- o-methyltransferase 2	477	1131	1109	433	493	344	906	423	0.467	-1.098	0.0001215	0.0108774
FGRAMPH1_01T07997	glyoxalase bleomycin resistance dioxygenase	579	823	758	402	303	322	720	342	0.475	-1.073	1.71e-05	0.0019936
FGRAMPH1_01T21709	hypothetical protein	66	116	116	45	46	57	99	49	0.494	-1.018	0.0002848	0.0201318
